# Supplementary material for: Dengue Virus Infection and Associated Risk Factors in Africa: A Systematic Review and Meta-Analysis
Source: Viruses. 2021 Mar 24;13(4):536. doi: 10.3390/v13040536 (PMC8063827; doi:10.3390/v13040536)
Supplement: Supplementary file 1 [file viruses-13-00536-s001.zip]

Archive with 4 entries (4 files):
- Figure S1 Funnel plot_outbreak studies.png
- Figure S2 Funnel plot_non-outbreak studies.png
- Table S1_Quality assessment check list.pdf
- Table S2_Risk of bias scores.pdf
